# Supplementary material for: Report on Vincristine-Producing Endophytic Fungus Nigrospora zimmermanii from Leaves of Catharanthus roseus
Source: Metabolites. 2022 Nov 15;12(11):1119. doi: 10.3390/metabo12111119 (PMC9697034; doi:10.3390/metabo12111119)
Supplement: Supplementary file 1 [file metabolites-12-01119-s001.zip]

Archive with 1 entries (1 files):
- metabolites-2000690-supplementary.pdf
